# Supplementary material for: Genome-wide identification, characterization, and expression analysis of m6A readers-YTH domain-containing genes in alfalfa
Source: BMC Genomics. 2024 Jan 2;25:18. doi: 10.1186/s12864-023-09926-w (PMC10759653; doi:10.1186/s12864-023-09926-w)
Supplement: Supplementary file 1 — Additional file 1: Table S1. Sequences of all the MsYTH protein. [file 12864_2023_9926_MOESM1_ESM.xlsx]

## Sheet: Additional File1
Table S1 Sequences of all the MsYTH protein
>MsYTH16
MEDSEGVLNFDFEGGLDAQPSAATAITSTAAVSTPIVQSDSYLPPSNGAATATPSVAEHT
PGNAPGRRSFRQTVCRHWLRSLCMKGEACGFLHQYDKARMPICRFFRLYGECREQDCVYK
HTNDDIKECNMYKLGFCPNGPDCRYRHAKSPGPPPPIEEVLQKIQHLYSYNYNNSHKFNQ
QRGSNYNQQVEKSQFPQGINSANQGAVGKPLVAESGNGQQQQQVQQSQQQVSQNQAQNLA
NGHPNQANRTSTPLPQGISRYFIVKSCNRENLELSVQQGVWATQRSNESKLNEAFDSVEN
VILIFSVNRTRHFQGCAKMTSRIGGSVAGGNWKYAHGTAHYGRNFSVKWLKLCELSFHKT
RHLRNPYNENLPVKISRDCQELEPSIGEQLASLLYTEPDSELMAISIAAESKREEEKAKG
VNPDNGGENPDIVPFEDNEEEEEEESDEEEESFGQAVGPAVQGRGRGRGGMMWPPHMHLG
RGARPIHGMQNFNPMMGDGLSYGPGGPDGFGMPDLFGMGPRGFGPYGPRFGGDFGGPPAG
MMFRGRPSNPGMFPGGGFGMMMNPGRGPFMGGMGVPGPNAPRGGRPVNMPPMFPPPPPPP
QNMNRTGKRDQRPSDWNDRYSSGPDQGKSQDMLSQSGGPDDDMQYQQGYNKSQQDDRNDD
SESEDEAPRRSRHGEGKKRKGES
>MsYTH8
MEDSEGVLNFDFEGGLDAQPSAATAITSTAAVSTPIVQSDSYLPPSNGAATATPSVAEHT
PGNAPGRRSFRQTVCRHWLRSLCMKGEACGFLHQYDKARMPICRFFRLYGECREQDCVYK
HTNDDIKECNMYKLGFCPNGPDCRYRHAKSPGPPPPIEEVLQKIQHLYSYNYNNSHKFNQ
QRGSNYNQQVEKSQFPQGINSANQGAVGKPLVAESGNGQQQQQVQQSQQQVSQNQAQNLA
NGQPNQANRTSTPLPQGISRYFIVKSCNRENLELSVQQGVWATQRSNESKLNEAFDSVEN
VILIFSVNRTRHFQGCAKMTSRIGGSVAGGNWKYAHGTAHYGRNFSVKWLKLCELSFHKT
RHLRNPYNENLPVKISRDCQELEPSIGEQLASLLYTEPDSELMAISIAAESKREEEKAKG
VNPDNGGENPDIVPFEDNEEEEEEESDEEEESFGQAAGPAVQGRGRGRGGMMWPPHMHLG
RGARPIHGMQNFNPMMGDGLSYGPAGPDGFGMPDLFGMGPRGFGPYGPRFGGDFGGPPAG
MMFRGRPSNPGMFPGGGFGMMMNPGRGPFMGGMGVPGPNAPRGGRPVNMPPMFPPPPPPP
QNINRTGKRDQRPSDRNDRYSSGPDQGKSQDMLSQSGGPDDDMQYQQGYNKSQQDDRNDD
SESEDEAPRRSRHGEGKKRKGES
>MsYTH5
MEDSEGVLNFDFEGGLDAQPSAATAITSTAAVSTPIVQSDSYLPPSNGAATATPSVAEHT
PGNAPGRRSFRQTVCRHWLRSLCMKGEACGFLHQYDKARMPICRFFRLYGECREQDCVYK
HTNDDIKECNMYKLGFCPNGPDCRYRHAKSPGPPPPIEEVLQKIQHLYSYNYNNSHKFNQ
QRGSNYNQQVEKSQFPQGINSANQGAVGKPLVTESGNGQQQQQVQQSQQQVSHNQVQNLA
NGQPNQANRTSTPLPQGISRYFIVKSCNRENLELSVQQGVWATQRSNESKLNEAFDSVEN
VILIFSVNRTRHFQGCAKMTSRIGGSVAGGNWKYAHGTAHYGRNFSVKWLKLCELSFHKT
RHLRNPYNENLPVKISRDCQELEPSIGEQLASLLYTEPDSELMAISIAAESKREEEKAKG
VNPDNGGENPDIVPFEDNEEEEEEESDEEEESFGQAVGPAVQGRGRGRGGMMWPPHMHLG
RGARPIHGMQNFNPLMGDGLSYGPGGPDGFGMPDLFGMGPRGFGPYGPRFGGDFGGPPAG
MMFRGRPSNPGMFPGGGFGMMMNPGRGPFMGGMGVPGPNAPRGGRPVNMPPMFPPPPPPP
QNMNRTGKRDQRPSDRNDRYSSGPDQGKSQDMLSQSGGPDDDMQYQQGYNKSQQDDRNDD
SESEDEAPRRSRHGEGKKRKGES
>MsYTH12
MEDSEGVLNFDFEGGLDAQPSAATAITSTAAVSTPIVQSDSYLPPSNGAATATPSVAEHT
PGNAPGRRSFRQTVCRHWLRSLCMKGEACGFLHQYDKARMPICRFFRLYGECREQDCVYK
HTNDDIKECNMYKLGFCPNGPDCRYRHAKSPGPPPPIEEVLQKIQHLYSYNYNNSHKFNQ
QRGSNYNQQVEKSQFPQGINSANQGAVGKPLVTESGNGQQQQQVQQSQQQVSHNQVQNLA
NGQPNQANRTSTPLPQGISRYFIVKSCNRENLELSVQQGVWATQRSNESKLNEAFDSVEN
VILIFSVNRTRHFQGCAKMTSRIGGSVAGGNWKYAHGTAHYGRNFSVKWLKLCELSFHKT
RHLRNPYNENLPVKISRDCQELEPSIGEQLASLLYTEPDSELMAISIAAESKREEEKAKG
VNPDNGGENPDIVPFEDNEEEEEEESDEEEESFGQAVGPAVQGRGRGRGGMMWPPHMHLG
RGARPIHGMQNFNPLMGDGLSYGPGGPDGFGMPDLFGMGPRGFGPYGPRFGGDFGGPPAG
MMFRGRPSNPGMFPGGGFGMMMNPGRGPFMGGMGVPGPNAPRGGRPVNMPPMFPPPPPPP
QNMNRTGKRDQRPSDRNDRYSSGPDQGKSQDMLSQSGGPDDDMQYQQGYNKSQQDDRNDD
SESEDEAPRRSRHGEGKKRKGES
>MsYTH40
MPSVAPSSEQAASLLQNLSLDSQPKTIVGDAEPVKKNGPVFANGAAKGTGKPFNPNPSYV
PNGYPSTYYYGGYDGQGDWSGYSNYVNLDGGMTQGVYGDNCSYMYHQGYGYTPYGAYASP
NSSSPIVQHDGQMYGLQQYQYPCSYYNSPTSADGSFAPNKTSGPQREMSTAVNADRIPSN
VMNKGNSVSMVNGDCTNQNGLKAFMTSSQHTSLNTRDSYQGSSLPACAPLSGYQGPRLST
HGAQSAIPTDVSLVSDRQSKHGGKVGLSSQVANIKDFSSQRNQRHSQPLPQFMNLNGSRH
PSGMELLPGFMNGMYPSNNLFSQYGSTFRANSRYGSSAYGSRTGSFDNKYRATGNGYVAN
DSRRNGDGFSELNKGPRAAKSSDNKSVKSPGPVTLLLKGQNLPVKSDDEVVPLVLNKEQY
NGEDLSENYSDAKFFIIKSYSEDDVHKSIKYSVWASTPNGNKKLDAAYQEAGGCPIFLLF
SVNTSGQFVGLAEMTGPVDFDKTVEYWQQDRWTGCFNVKWHIIKDIPNGVLRHITLENNE
NKPVTNSRDTQEVKFEKGVQIVKIFKEHASKTSILDDFGFYESREKTTQERKFKEQQLPK
QVNKASDITFGSVTLPKSLATTLMKESATADAAQGKVNSEVLLERNGSTPAFEDSSKSS
>MsYTH36
MPSVAPSSEQAASLLQNLSLDSQPKTIVGDAEPVKKNGPVFANGAAKGTGKPFNPNPSYV
PNGYPSTYYYGGYDGQGDWSGYSNYVNLDGGMTHGVYGDNCSYMYHQGYGYTPYGAYASP
NSSSPIVQHDGQMYGLQQYQYPCSYYNSPTSADGSFAPNKTSGPQREMSTAVNADRIPSN
VMNKGNSVSMVNGDCTNQNGLKAFMTSSQHASLNTRDSYQGSSLPACAPLSGYQGPRLST
HGAQSAIPTDVSLVSDRQSKHGGKVGLSSQVANIKDFSSQRNQRHSQPLPQFMNLNGSRH
PSGMELLPGFMNGMYPSNNLFSQYGSTFRANSRYGSSAYGSRTGSFDNKYRATGNGYVAN
DSRRNGDGFSELNKGPRAAKSSDNKSVKSPGPVTLLLKGQNLPVKSDDEVVPLVLNKEQY
NGEDLSENSDAKFFIIKSYSEDDVHKSIKYSVWASTPNGNKKLDAAYQEAGGCPIFLLFS
VNTSGQFVGLAEMTGPVDFDKTVEYWQQDRWTGCFNVKWHIIKDIPNGVLRHITLENNEN
KPVTNSRDTQEVKFEKGVQIVKIFKEHASKTSILDDFGFYESREKTTQERKFKEQQLPKQ
VNKASDITFGSVTLPKSLATTLMKESATADAAQGKVNSEVLLERNGSTPAFEDSSKSS
>MsYTH38
MPSVAPSSEQAASLLQNLSLDSQQPKTIVGDAEPVKKNGPVFANGAAKGTGKPFNPNPSY
VPNGYPSTYYYGGYDGQGDWSGYSNYVNLDGGMTQGVYGDNCSYMYHQGYGYTPYGAYAS
PNSSSPIVQHDGQMYGLQQYQYPCSYYNSPTSADGSFAPNKTSGPQREMSTAVNADRIPS
NVMNKGNSVSMVNGDCTNQNGLKAFMTSSQHTSLNTRDSYQGSSLPACAPLSGYQGPRLS
THGAQSAIPTDVSLVSDRQSKHGGKVGLSSQVANIKDFSSQRNQRHSQPLPQFMNLNGSR
HPSGMELLPGFMNGMYPGNNLFSQYGSTFRANSRYGSSAYGSRTGSFDNKYRATGNGYVA
NDSRRNGDGFSELNKGPRAAKSSDNKSVKSPGPVTLLLKGQNLPVKSDDEVVPLVLNKEQ
YNGEDLSENSDAKFFIIKSYSEDDVHKSIKYSVWASTPNGNKKLDAAYQEAGGCPIFLLF
SVNTSGQFVGLAEMTGPVDFDKTVEYWQQDRWTGCFNVKWHIIKDIPNGVLRHITLENNE
NKPVTNSRDTQEVKFEKGVQIVKIFKEHASKTSILDDFGFYESREKTTQERKFKEPQLPK
QVNKASDITFGSVTLPKSLATTLMKESATADAAQGKVNSEVLLERNGSTPAFEDSSKSS
>MsYTH42
MPSVAPSSEQAASLLQNLSLDSQQPKTIVGDAEPVKKNGPVFANGVAKGTGKPFNPNPSY
VPNGYPSTYYYGGYDGQGDWSGYSNYVNLDGGMTQGVYGDNCSYMYHQGYGYTPYGAYAS
PNSSSPIVQHDGQMYGLQQYQYPCSYYNSPTSADGSFAPNKTSGPQREMSTAVYADRIPS
NVMNKGNSVSMVNGDCTNQNGLKAFMTSSQHTSLNTRDSYQGSSLPACAPLSGYQGPRLS
THGAQSAIPTDVSLVSDRQSKHGGKVGLSSQVANIKDFSSQRNQRHSQPLPQFMNLNGSR
HPSGMELLPGFMNGMYPSNNLFSQYGSTFRANSRYGSSAYGSRTGSFDNKYRATGNGYVA
NDSRRNGDGFSELNKGPRAAKSSDNKSVKSPGPVTLLLKGQNLPVKSDDEVVPLVLNKEQ
YNGEDLSENYSDAKFFIIKSYSEDDVHKSIKYSVWASTPNGNKKLDAAYQEAGGCPIFLL
FSVNTSGQFVGLAEMTGPVDFDKTVEYWQQDRWTGCFNVKWHILKDIPNGVLRHITLENN
ENKPVTNSRDTQEVKFEKGVQIVKIFKEHASKTSILDDFGFYESREKTIQERKFKEQQLP
KQVNKASDITFGSVTLPKSLATTLMKESATADAAQGKVNSEVLLERNGSTPAFEDSSKSS
>MsYTH26
MAATQPPSQPPLDRPTTGDISTQPDNMKDQIVGTTTIGHSRDITSQSGSFGSGADQPLYP
PNVYAPQAQAFYYGGFDNGNGEWDEYPSYVNNGGIEIGSPGVYNENQSLVFHSGYGFNPQ
MPYGPYSPVTSPLPSVGGDAQLYSPQQFPYTPPYYNHLVPPPNLPYLNSPTPVSQPELTN
LLGIDQQVESNFFGPRASYPSVGSFARGSFPVAPGSFSFHESQQGFDGSRSGGLWSDSSK
PSERQRSFMPLSPSVPQQPIGSVRSFGLSAGMASHQQRSLYGFGSGSNPYGRGYLSNPGS
SFGGSAISGLSANDRSFLSLENSRRHGRETSSFCRCNGTLDILSEQNRGPRASKLKNHIS
SENNAIDGSKSNASTAKFQDESLNRPDFATDFKDAKFFVIKSYSEDNVHKSIKYGVWAST
PNGNRKLDAAYCQAKEKQDACRIFLFFSVNASAQFCGVAEMVGPVNFDKSVDFWQQDKWS
GQFPVKWHIIKDVPNSQFRHIVLENNDNKPVTNSRDTQEVKLQQGIEMLTIFKNYETDTS
ILDDFDFYEDRQKAMQERKARQQSSIMPTGLVGGSEHRSSSDSTGDFIKQVSKNFSLVVR
LDDNNNEVIAANRDKLPSDVPTSNVFKPGEGILVTASSTQTS
>MsYTH21
MAATQPPSQPPLDRPTTGDISTQPDNMKDQIVGTTTIGHSRDITSQSGSFGSGADQPLYP
PNVYAPQAQAFYYGGFDNGNGEWDEYPSYVNNGGIEIGSPGVYNENQSLVFHSGYGFNPQ
MPYGPYSPVTSPLPSVGGDAQLYSPQQFPYTPPYYNHLVPPPNLPYLNSPTPVSQPELTN
LLGIDQQVESNFFGPRASYPSVGSFARGSFPVAPGSFSFHESQQGFDGSRSGGLWSDSSK
PSERQRSFMPLSPSVPQQPIGSVRSFGLSAGMASHQQRSLYGFGSGSNPYGRGYLSNPGS
SFGGSAISGLSANDRSFLSLENSRRHGRETSFCRCNGTLDILSEQNRGPRASKLKNHISS
ENNAIDGSKSNASTAKFQDESLNRPDFATDFKDAKFFVIKSYSEDNVHKSIKYGVWASTP
NGNRKLDAAYCQAKEKQDACRIFLFFSVNASAQFCGVAEMVGPVNFDKSVDFWQQDKWSG
QFPVKWHIIKDVPNSQFRHIVLENNDNKPVTNSRDTQEVKLQQGIEMLTIFKNYETDTSI
LDDFDFYEDRQKAMQERKARQQSSIMPTGLVGGSEHRSSSDSTGDFIKQVSKNFSLVVRL
DDNNNEVIAANRDKLPSDVPTSNVFKPGEGILVTASSTQTS
>MsYTH25
MAATQPPSQPPLDRPTTGDISTQPDNMKDQIVGTTTIGHSRDITSQSGSFGSGADQPLYP
PNVYAPQAQAFYYGGFDNGNGEWDEYPSYVNNGGIEIGSPGVYNENQSLVFHSGYGFNPQ
MPYGPYSPVTSPLPSVGGDAQLYSPQQFPYTPPYYNHLVPPPNLPYLNSPTPVSQPELTN
LLGIDQQVESNFFGPRASYPSVGSFARGSFPVAPGSFSFHESQQGFDGSRSGGLWSDSSK
PSERQRSFMPLSPSVPQQPIGSVRSFGLSAGMASHQQRSLYGFGSGSNPYGRGYLSNPGS
SFGGSAISGLSANDRSFLSLENSRRHGRETSSFCRCNGTLDILSEQNRGPRASKLKNHIS
SENNAIDGSKSNVSTAKFQDESLNRPDFATDFKDAKFFVIKSYSEDNVHKSIKYGVWAST
PNGNRKLDAAYCQAKEKQDACRIFLFFSVNASAQFCGVAEMVGPVNFDKSVDFWQQDKWS
GQFPVKWHIIKDVPNSQFRHIVLENNDNKPVTNSRDTQEVKLQQGIEMLTIFKNYETDTS
ILDDFDFYEDRQKAMQERKARQQSSIMPTGLVGGSEHRSSSDSTGDFIKQVSKNFSLVVR
LDDNNNEVIAANRDKLPSDVPTSNVFKPGEGILVTASSTQTS
>MsYTH34
MQNLSLDSAEPRTIAVPEPAKKAGHGQANEVPKTFNPNASYVPNGHPSISYYYGGYDGQG
DWNDWNVYQNYVNANGGMAQGVYGDSGSYMYPQGYGYAPYGSYPSPSTSPSLPHDDKLYG
LQQYQYPSYYQPSASANGTYGATANKTNVHGGKTSTPVTAEHVPSSVMNKGSATTMTNGY
SSNNSVSNDSYQRAGYPAYAPVSGYAGTYGTQPSYPSDPLLFSDKSKHGSKTGYSTPAVP
RKDFSSQRNTSLSQPLPQYSNLHGYSSGLGPYSGYPNGMYPSNTMYSQYGNTYRGRSNYG
STYGSRTGSYDNKYRSTSYGRGFDHVKRNVDGFGELNKGPRGSNSSDDKNDKSLGPVTLL
LKGQDLPIKSDDDKEVLPVPDKQQYTGEDLSENYSDAKFFVIKSYSEDDIHKSMKYNVWT
STPNGNKKLDAAYQEAKEKSADCPIFLLFSVNTSGQFVGLAEMVSPVDFDRTVEYWQQDR
WTGCFSVKWRIIKDIPNNVLRHITLENNENKPVTNSRDTQEVKFEKGIEILKIFKEHSSK
TCILDDFAFYEAREKTIQEKKAKEQLSKEMVNKSNDSATVGTDVLPKSQDGTLVNESVVP
DAAGKGEKLVVANGPTSTEPPADSSNSCLTSDSVKQSSA
>MsYTH29
MQNLSLDSAEPRTIAVPEPAKKAGHGQANEVPKTFNPNASYVPNGHPSISYYYGGYDGQG
DWNDWNVYQNYVNANGGMAQGVYGDSGSYMYPQGYGYAPYGSYPSPSTSPSLPHDDKLYG
LQQYQYPSYYQPSASANGTYGTSANKTNVHGGKTSTPVTAEHVPSSVMNKGSATTMTNGY
SSNNSVSNDSYQRAGYPVYAPVSGYTGTYGTQPSYPSDPLLFSDKSKHGSKTGYSTPAVP
RKDFSSQRNTSLSQPLPQYSNLHGYSSGLGPYSGYPNGMYPSNTMYSQYGNTYRGRSNYG
STYGSRTGSYDNKYRSTSYGRGFDHVKRNVDGFGELNKGPRGSNSSDDKNDKSLGPVTLL
LKGQDLPIKSDDDKEVLPVPDKQQYTGEDLSENYSDAKFFVIKSYSEDDIHKSMKYNVWT
STPNGNKKLDAAYQEAKEKSADCPIFLLFSVNTSGQFVGLAEMVSPVDFDRTVEYWQQDR
WTGCFSVKWRIIKDIPNNVLRHITLENNENKPVTNSRDTQEVKFEKGIEILKIFKEHSSK
TCILDDFAFYEAREKTIQEKKAKEQLSKEMVNKSNDSATVGTDVLPKSQDGTLVNESVVP
DAAGTGVKLVEANGPTSPTEPPADSSNSCLTSDDVKQSSA
>MsYTH31
MQNLSLDSAEPRTIAVPEPAKKAGHGQANEVPKTFNPNASYVPNGHPSISYYYGGYDGQG
DWNDWNVYQNYVNANGGMAQGVYGDSGSYMYPQGYGYAPYGSYPSPSTSPSLPHDDKLYG
LQQYQYPSYYQPSASANGTYGASANKTNVHGGKTSTPVTAEHAPSSVMNKGSATTMTNGY
SSNNSVSNDSYQRAGYPVYAPVSGYTGTYGTQPSYPSDPLLFSDKSKHGSKTGYSTPAVP
RKDFSSQRNTSLSQPLPQYSNLHGYSSGLGPYSGYPNGMYPSNTMYSQYGNTYRGRSNYG
STYGSRTGSYDNKYRSTSYGRGFDHVKRNVDGFGELNKGPRGSNSSDDKNDKSLGPVTLL
LKGQDLPIKSDDDKEVLPVPDKQQYTGEDLSENYSDAKFFVIKSYSEDDIHKSMKYNVWT
STPNGNKKLDAAYQEAKEKSADCPIFLLFSVNTSGQFVGLAEMVSPVDFDRTVEYWQQDR
WTGCFSVKWRIIKDIPNNVLRHITIENNENKPVTNSRDTQEVKFEKGIEILKIFKEHSSK
TCILDDFAFYEAREKTIQEKKAKEQLSKEMVNKSNDSATVGTDVLPKSQDGTLVNESVVP
DAAGTGVKLVEANGPTSPTEPPADSSNSCLTSDDVKQSSA
>MsYTH28
MQNLSLDSAEPRTIAVPEPAKKAGHGQANEVPKTFNPNASYVPNGHPSISYYYGGYDGQG
DWNDWNVYQNYVNANGGMAQGVYGDSGSYMYPQGYGYAPYGSYPSPSTSPSLPHDDKLYG
LQQYQYPSYYQPSASANGTYGASANKTNVHGGKTSTPVTAEHAPSSVMNKGSATTMTNGY
SSNNSVSNDSYQRAGYPVYAPVSGYTGTYGTQPSYPSDPLLFSDKSKHGSKTGYSTPAVP
RKDFSSQRNTSLSQPLPQYSNLHGYSSGLGPYSGYPNGMYPSNTMYSQYGNTYRGRSNYG
STYGSRTGSYDNKYRSTSYGRGFDHVKRNVDGFGELNKGPRGSNSSDDKNDKSLGPVTLL
LKGQDLPIKSDDDKEVLPVPDKQQYTGEDLSENYSDAKFFVIKSYSEDDIHKSMKYNVWT
STPNGNKKLDAAYQEAKEKSADCPIFLLFSVNTSGQFVGLAEMVSPVDFDRTVEYWQQDR
WTGCFSVKWRIIKDIPNNVLRHITIENNENKPVTNSRDTQEVKFEKGIEILKIFKEHSSK
TCILDDFAFYEAREKTIQEKKAKEQLSKEMVNKSNDSATVGTDVLPKSQDGTLVNESVVP
DAAGTGVKLVEANGPTSPTEPPADSSNSCLTSDDVKQSSA
>MsYTH27
MAAVANPADQAAELLQKFSLESQPKSLEIPEPNKKVTGNQYDSGNALNGQIPSYERSVTP
VLQDFMDPAMCYLPNGYPSYYYGGYDGTGSEWEYLNADGVDLTSGVYGDNGSSLVYHHGY
GYAPYAPYSPAGSPVPTMGNDGQLYGPQHYQYPPFFQPLTPTSGPFTPTSAAHPQGDNST
SVAADQKPLSVEAANGNTNAGTNGASAKGRTPTSGGYQDPRYGFDGARSPNLWLDTPIFS
DGQPRPVSSTAISSSISSGNNGTASRNQTYRPNSQYMGLHHPRPIPAMGATPGFINRMYP
NTRYGQYGNSVRSGMGYGTHGYDSRTNGRAWLAVDNKYKTRGRNGGYFGYGNENTDGLNE
LNRGPRAKGGKNQKVFVPTVLTVKGQNVPVNTVDEEKEKNSTTPDREQYNKADFPEEYTD
AKFFVIKSYSEDDIHKSIKYNVWASTQNGNKKLDAAYQEAQQKSGGCPIFLLFSVNTSGQ
FVGLAEMTGPVDFNKSLEYWQQDKWMGCFPLKWHIVKDVPNNVLRHVTLENNENKPVTNS
RDTQEIMLEPGLKLLKIFKEYSSKTCILDDFGFYEGRQKTILEKKAKQQFPKQVWEGKPT
DEKIEVNGETNIQKSEVNSELLKESTLAKDNDDNKHSENGAVPTTGDAPKGAKPVVSESK
IVPNGVANGC
>MsYTH23
MAAVANPADQAAELLQKFSLESQPKSLEIPEPNKKATGNQYDSGNALNGQIPSYERSVTP
VLQDFMDPAMCYLPNGYPSYYYGGYDGTGSEWEYLNADGVDLTSGVYGDNGSSLVYHHGY
GYAPYAPYSPAGSPVPTMGNDGQLYGPQHYQYPPFFQPLTPTSGPFTPTSAAHPQGDNSP
SVAADQKPLSVEAANGNTNAGTNGASAKGRTPTSGGYQDPRYGYDGARSPNLWLDTPIFS
DGQPRPVSSTAISSSISSGNNGTASRNQTYRPNSQYMGLHHPRPIPAMGATPGFINRMYP
NTRYGQYGNSVRSGMGYGTHGYDSRTNGRAWLAVDNKYKTRGRNGGYFGYGNENTDGLNE
LNRGPRAKGGKNQKVFVPTVLTVKGQNVPVNTVDEEKEKNSTTPDREQYNKADFPEEYTD
AKFFVIKSYSEDDIHKSIKYNVWASTQNGNKKLDAAYQEAQQKSGGCPIFLLFSVNTSGQ
FVGLAEMTGPVDFNKSLEYWQQDKWMGCFPLKWHIVKDVPNNVLRHVTLENNENKPVTNS
RDTQEIMLEPGLKLLKIFKEYSSKTCILDDFGFYEGRQKTILEKKAKQQFPKQVWEGKPT
DEKIEVNGETNIQKSEVNSELLKESTLAKDNDDNKHSENGAVPTTGDAPKGAKPVVSESK
IVPNGVANGC
>MsYTH24
MAAVANPADQAAELLQKFSLESQPKSLEIPEPNKKATGNQYDSGNALNGQIPSYERSVTP
VLQDFMDPAMCYLPNGYPSYYYGGYDGTGSEWEYLNADGVDLTSGVYGDNGSSLVYHHGY
GYAPYAPYSPAGSPVPTMGNDGQLYGPQHYQYPPFFQPLTPASGPFTPTSAAHPQGDNSP
SVAADQKPLSVEAANGNTNAGTNGASAKGRTPTSGGYQDPRYGFDGARSPNLWLDTPIFS
DGQPRPVSSTAISSSISSGNNGTASRNQTYRPNSQYMGLHHPRPIPAMGATPGFINRMYP
NTRYGQYGNSVRSGMGYGTHGYDSRTNGRAWLAVDNKYKTRGRNGGYFGYGNENTDGLNE
LNRGPRAKGGKNQKVFVPTVLTVKGQNVPVNTVDEEKEKNSTTPDREQYNKADFPEEYTN
AKFFVIKSYSEDDIHKSIKYNVWASTQNGNKKLDAAYQEAQQKSGGCPIFLLFSVNTSGQ
FVGLAEMTGPVDFNKSLEYWQQDKWMGCFPLKWHIVKDVPNNVLRHVTLENNENKPVTNS
RDTQEIMLEPGLKLLKIFKEYSSKTCILDDFGFYEGRQKTILEKKAKQQFPKQVWEGKPT
DEKIEVNGETNIQKSEVNSELLKESTLAKDNDDNKHSENGAVPTTGDAPKGAKPVVSESK
IVPNGVANGC
>MsYTH20
MAAVANPADQAAELLQKFSLESQPKSLEIPEPNKKVTGNQYDSGNALNGQIPSYERSVTP
VLQDFMDPAMCYLPNGYPSYYYGGYDGTGSEWEYLNADGVDLTSGVYGDNGSSLVYHHGY
GYAPYAPYSPAGSPVPTMGNDGQLYGPQHYQYPPFFQPLTPASGPFTPTSAAHPQGDNSP
SVAADQKPLSVEAANGNTNAGTNGASAKGRTPTSGGYQDPRYGFDGARSPNLWLDTPIFS
DGQPRPVSSTAISSSISSGNNGTASRNQTYRPNSQYMGLHHPRPIPAMGATPGFINRMYP
NTRYGQYGNSVRSGMGYGTHGYDSRTNGRAWLAVDNKYKTRGRNGGYFGYGNENTDGLNE
LNRGPRAKGGKNQKVFVPTVLTVKGQNVPVNTVDEEKEKNSTTPDREQYNKADFPEEYTD
AKFFVIKSYSEDDIHKSIKYNVWASTQNGNKKLDAAYQEAQQKSGGCPIFLLFSVNTSGQ
FVGLAEMTGPVDFNKSLEYWQQDKWMGCFPLKWHIVKDVPNNVLRHVTLENNENKPVTNS
RDTQEIMLEPGLKLLKIFKEYSSKTCILDDFGFYEGRQKTILEKKAKQQFPKQVWEGKPT
DEKIEVNGETNIQKSEVNSELLKESTLAKDNDDNKHSENGAVPTTGDAPKGAKPVVSESK
IVPNGVANGC
>MsYTH7
METYDVSQARNQNAYWVEGADINSQFTSPNFEQSGVMNNEGAPEFVDQSMYYPASTNYGY
YCTGFESPGEWEDQYRIFGVDGPDVQYTGGQDESFPYVYYNYGYAQSPYNPYNPYIPGAM
VGVDGSYGGGQSYYTLPNYQNPASSPAYDPLVQLDNFPDSSANSVFGASASVSRSDGRGL
KQKFNEASGNFSRNSLKLSTNQTSSEAMVSEGPRANNGRKQDLTHANVSGSRSLNAASSA
VHQDRRIDASVQPVDTISNGNVISHRNQLIVASSRSGFSDFAANANGQSSVAKLRPKALG
LGSSDGNVSADVLGDQNRGPRTSRSKHQLSVKAYTTKVGGGNEQDNIIIYTDQYNKEDFP
LDYDNAKFFVIKSYSEDDVHKSIKYNVWSSTVHGNKKLGNAYEDTKKVLAEKSGVCPIFL
FFSVNASGQFCGVAEMIGSVDFNKDMDFWQQDKWSGSFPVKWHIIKDVPNPNFRHIILEN
NENKPVTNSRDTQEIMYSKGLEMLKIFKNHTLKTSLLDDFMYYENRQKIMHDQKAKLLIR
SFKSPVFIPALAPPRKLNIVVDKPPSKYEKNSRLKDDSNSLNQMSISNSEQNIHNSDVPN
IKSVNEQAEKIAVKEDISSILKIGSIAINPKQVAAKQSGIGSREQLDILTVGSVPVKVNG
LAGSSGFLKVGSIQLDPKALQPQKGDAAAKSSFQK
>MsYTH48
MFNEGAPEFVVDQSMYYPAPTNYGFYCTGFESPGEWEDHHRIFGVDGPDIQYTGAQDESF
PYVYYTPNYGFAQSPYNPYNPYIPGAMIGVDGSFGGEQQYYSLPNYQNPISSPTYIPLVQ
PDNFHHSSVDSLYDNSASVNRLDGRGSKHKFNSASAAFTRNSSKPSSNQTSSFLRVPEGP
RANALAKKDSTNGSVPNSGFLNFASSPSHQARSADVSFQSVDTFSNGNVLPHHNQFKGAA
PLSNGFSDYGSNANGQSAIAKLRPKVHVAPSDVNRSGDVLLGEQNRGPRISRPKHHLPIK
AYTAKSGDANSQENVIYTDQYNREDFPIDNEIAKFFVIKSYSEDDVHKSIKYNVWSSTPH
GNKKLQSAYEDARRKATGKSGGCPIFLFFSVNASGQFCGVAEMVGPVDINKDMDFWQQDK
WSGSFPVKWHMIKDVPNGNFRHIILENNEFKPVTNSRDTQEIMYRKGLEMLKIFKNYTLK
TSLLDDFIYYENRQKVMQEEKTKFLMKGFGSIPVLAPPRKLNNVFEIHPASDEKNLKTDE
LGSVKHTSISNAAHTVNSSDVTSTTSVDEKVENDVVDKQDISSVLNIGSVTITPRQVETK
PSNTEPIDVVTVGSMQVRVNGFSESSGVLKVGSIPLDPRSLQAGKGTTYIKT
>MsYTH2
MAAELKKAADEMNKKKLHGDSSTAEHNNSNMVSSKGGGSSPSDARSCVSSIGDASGSFKE
GDVDHEFQSTDQNVAYSAGSYYGYYYPGYGGFYGEQENQGYYVGADAMDFQYPVMQADNG
SYVYLMPGYQTGYSSYFPVNTPGVDVQYQVYPPGSVFQQPIGSPGYISPYGELLPSTYSW
DSSLTTQDVAQGNRYNELASKPSGRSIFSSQSRTGSGIVSKSVPSSNVSNSSEVKGLPPI
LDVSSTHVKRNQPKQANKASISGPVLHSDAMPKGSFPVAKFSTYNQGKSGFPYQNNFPNM
KATSTKGWVSTEKLKLRNKVNDSLNEQNQGPRTVNAKGTLNSGGNSGDKSVNGDTKIRTD
QHNLPDFPTKYDHALFFVIKSYSEDDVHKSIKYDVWASTPNGNKRLDNAFQDAQNRMEEK
GSMCPVFLFFSVNASGQFCGVAEMIGRVDFNKSMDFWQQDKWNGYFPVKWHIIKDIPNPQ
LRHIILENNDHKPVTNSRDTQEIHFPQGIEMLNIFKNYVSRTSILDDFDFYETRQKVMQE
KKIRQPMPHTNVQ
>MsYTH4
METYDVSQARNQNAYWVEGADINSQFTSPNFEQSGVMNNEGAPEFVDQSMYYPASTNYGY
YCTGFESPGEWEDQYRIFGVDGPDVQYTGGQDESFPYVYYNYGYAQSPYNPYNPYIPGAM
VGVDGSYGGEQSYYTLPNYQNPASSPAYDPLVQLDNFPDSSANSVFGASASVSRSDGRGL
KQKFNEASGNFSRNSLKLSTNQTSSEAMVSEGPRANNGRKQDLTHANVSGSRSLNAASSA
VHQDRRIDASVQPVDTISNGNVISHRNQLIVASSRSGFSDFAANANGQSSVAKLRPKALG
LGSSDGNVSADVLGDQNRGPRTSRSKHQLSVKAYTTKVGGGNEQDNIIIYTDQYNKEDFP
LDYDNAKFFVIKSYSEDDVHKSIKYNVWSSTVHGNKKLGNAYEDTKKVSAEKSGVCPIFL
FFSVNASGQFCGVAEMIGSVDFNKDMDFWQQDKWSGSFPVKWHIIKDVPNPNFRHIILEN
NENKPVTNSRDTQEIMYSKGLEMLKIFKNHTLKTSLLDDFMYYENRQKIMHDQKAKLLIR
SFKSPVFIPALAPPRKLNIVVDKPPSKYEKNSRLKDDSNSLNQMSISNSEQNIHNSDVPN
IKSVNEQAEKIAVKEDISSILKIGSIAINPKQVAAKQSGIGSREQLDILTVGSVPVKVNG
LAGSSGFLKVGSIQLDPKALQPQKGDAAAKSSFQK
>MsYTH11
METYDVSQARNQNAYWVEGADINSQFTSPNFEQSGVMNNEGAPEFVDQSMYYPASTNYGY
YCTGFESPGEWEDQYRIFGVDGPDVQYTGGQDESFPYVYYNYGYAQSPYNPYNPYIPGAM
VGVDGSYGGGQSYYTLPNYQNPAYDPLVQLDNFPDSSANSVFGASGSVSRSDGRGLKQKF
NEASGNFSRNSLKLSTNQTSSEAMVSEGPRANNGRKQDLTHANVSGSRSLNAASSAVHQD
RRIDASVQPVDTISNGNVISHRNQLIVASSRSGFSDFAANANGQSSVAKLRPKALGLGSS
DGNVSADVLGDQNRGPRTSRSKHQLSVKAYTTKVGGGNEQDNIIIYTDQYNKEDFPLDYD
NAKFFVIKSYSEDDVHKSIKYNVWSSTVHGNKKLGNAYEDTKKVSAEKSGVCPIFLFFSV
NASGQFCGVAEMIGSVDFNKDMDFWQQDKWSGSFPVKWHIIKDVPNPNFRHIILENNENK
PVTNSRDTQEIMYSKGLEMLKIFKNHTLKTSLLDDFMYYENRQKIMHDQKAKLLIRSFKS
PVFIPALAPPRKLNIVVDKPPSKYEKNSRLKDDSNSLNQMSISNSEQNIHNSDVPNIKSV
NEQAEKIAVKEDISSILKIGSIAINPKQVAAKQSGIGSREQLDILTVGSVPVKVNGLAGS
SGFLKVGSIQLDPKALQPQKGDAAAKSSFQK
>MsYTH15
METYDVSQARNQNAYWVEGADINSQFTSPNFEQSGVMNNEGAPEFVDQSMYYPASTNYGY
YCTGFESPGEWEDQYRIFGVDGPDVQYTGGQDESFPYVYYNYGYAQSPYNPYNPYIPGAM
VGVDGSYGGGQSYYTLPNYQNPAYDPLVQLDNFPDSSANSVFGASGSVSRSDGRGLKQKF
NEASGNFSRNSLKLSTNQTSSEAMVSEGPRANNGRKQDLTHANVSGSRSLNAASSAVHQD
RRIDASVQPVDTISNGNVISHRNQLIVASSRSGFSDFAANANGQSSVAKLRPKALGLGSS
DGNVSADVLGDQNRGPRTSRSKHQLSVKAYTTKVGGGNEQDNIIIYTDQYNKEDFPLDYD
NAKFFVIKSYSEDDVHKSIKYNVWSSTVHGNKKLGNAYEDTKKVSAEKSGVCPIFLFFSV
NASGQFCGVAEMIGSVDFNKDMDFWQQDKWSGSFPVKWHIIKDVPNPNFRHIILENNENK
PVTNSRDTQEIMYSKGLEMLKIFKNHTLKTSLLDDFMYYENRQKIMHDQKAKLLIRSFKS
PVFIPALAPPRKLNIVVDKPPSKYEKNSRLKDDSNSLNQMSISNSEQNIHNSDVPNIKSV
NEQAEKIAVKEDISSILKIGSIAINPKQVAAKQSGIGSREQLDILTVGSVPVKVNGLAGS
SGFLKVGSIQLDPKALQPQKGDAAAKSSFQK
>MsYTH3
MAAELKKAADEMNKKKLHGDSSTAEHNNSNMVSSKGGGSSPSDARSCVSSIGDASGSFKE
GDVDHEFQSTDQNVAYSAGSYYGYYYPGYGGFYGEQENQGYYVGADAMDFQYPVMQADNG
SYVYLMPGYQTGYSSYFPVNTPGVDVQYQVYPPGSVFQQPIGSPGYISPYGELLPSTYSW
DSSLTTQDVAQGNRYNELASKPSGRSIFSSQSRTGSGIVSKSVPSSNVSNSSEVKGLPPI
LDVSSTHVKRNQPKQANKASISGPVLHSDAMPKGSFPVAKFSTYNQGKSGFPYQNNFPNM
KATSTKGWVSTEKLKLRNKVNDSLNEQNQGPRTVNAKGTLNSGGNSGDKSVNGDTKIRTD
QHNLPDFPTKYDHALFFVIKSYSEDDVHKSIKYDVWASTPNGNKRLDNAFQDAQNRMEEK
GSMCPVFLFFSVNASGQFCGVAEMIGRVDFNKSMDFWQQDKWNGYFPVKWHIIKDIPNPQ
LRHIILENNDHKPVTNSRDTQEIHFPQGIEMLNIFKNYVSRTSILDDFDFYETRQKVMQE
KKIRQPMPHTNVQHIEDLTSALGSVDISAVKNMEDPKLVVKNMEDPKLVEKVND
>MsYTH10
MAAELKKAADEMNKKKLHGDSSTAEHNNSNMVSSKGGGSSPSDARSCVSSIGDASGSFKE
GDVDHEFQSTDQNVAYSAGSYYGYYYPGYGGFYGEQENQGYYVGADAMDFQYPVMQADNG
SYVYLMPGYQTGYSSYFPVNTPGVDVQYQVYPPGSVFQQPIGSPGYISPYGELLPSTYSW
DSSLTTQDVAQGNRYNELASKPSGRSIFSSQSRTGSGIVSKSVPSSNVSNSSEVKGLPPI
LDVSSTHVKRNQPKQANKASISGPVLHSDAMPKGSFPVAKFSTYNQGKSGFPYQNNFPNM
KATSTKGWVSTEKLKLRNKVNDSLNEQNQGPRTVNAKGTLNSGGNSGDKSVNGDTKIRTD
QHNLPDFPTKYDHALFFVIKSYSEDDVHKSIKYDVWASTPNGNKRLDNAFQDAQNRMEEK
GSMCPVFLFFSVNASGQFCGVAEMIGRVDFNKSMDFWQQDKWNGYFPVKWHIIKDIPNPQ
LRHIILENNDHKPVTNSRDTQEIHFPQGIEMLNIFKNYVSRTSILDDFDFYETRQKVMQE
KKIRQPMPHTNVQHIEDLTSALGSVDISAVKNMEDPKLVVKNMEDPKLVEKVND
>MsYTH1
MAAELKKAADEMNKKKLHGDSSTAEHNNSNMVSSKGGGSSPSDARSCVSSIGDASGSFKE
GDVDHEFQSTDQNVAYSAGSYYGYYYPGYGGFYGEQENQGYYVGADAMDFQYPVMQADNG
SYVYLMPGYQTGYSSYFPVNTPGVDVQYQVYPPGSVFQQPIGSPGYISPYGELLPSTYSW
DSSLTTQDVAQGNRYNELASKPSGRSIFSSQSRTGSGIVSKSVPSSNVSNSSEVKGLPPI
LDVSSTHVKRNQPKQANKASISGPVLHSDAMPKGSFPVAKFSTYNQGKSGFPYQNNFPNM
KATSTKGWVSTEKLKLRNKVNDSLNEQNQGPRTVNAKGTLNSGGNSGDKSVNGDTKIRTD
QHNLPDFPTKYDHALFFVIKSYSEDDVHKSIKYDVWASTPNGNKRLDNAFQDAQNRMEEK
GSMCPVFLFFSVNASGQFCGVAEMIGRVDFNKSMDFWQQDKWNGYFPVKWHIIKDIPNPQ
LRHIILENNDHKPVTNSRDTQEIHFPQGIEMLNIFKNYVSRTSILDDFDFYETRQKVMQE
KKIRQPMPHTNVQHIEDLTSALGSVDISAVKNMEDPKLVVKNMEDPKLVEKVND
>MsYTH53
MAAELKKAADEMNKKKLHGDSSTAEHNNSNMVSSKGGGSSPSDARSCVSSIGDASGSFKE
GDVDHEFQSTDQNVAYSAGSYYGYYYPGYGGFYGEQENQGYYVGADAMDFQYPVMQADNG
SYVYLMPGYQTGYSSYFPVNTPGVDVQYQVYPPGSVFQQPIGSPGYISPYGELLPSTYSW
DSSLTTQDVAQGNRYNELASKPSGRSIFSSQSRTGSGIVSKSVPSSNVSNSSEVKGLPPI
LDVSSTHVKRNQPKQANKASISGPVLHSDAMPKGSFPVAKFSTYNQGKSGFPYQNNFPNM
KATSTKGWVSTEKLKLRNKVNDSLNEQNQGPRTVNAKGTLNSGGNSGDKSVNGDTKIRTD
QHNLPDFPTKYDHALFFVIKSYSEDDVHKSIKYDVWASTPNGNKRLDNAFQDAQNRMEEK
GSMCPVFLFFSVNASGQFCGVAEMIGRVDFNKSMDFWQQDKWNGYFPVKWHIIKDIPNPQ
LRHIILENNDHKPVTNSRDTQEIHFPQGIEMLNIFKNYVSRTSILDDFDFYETRQKVMQE
KKIRQPMPHTNVQHIEDLTSALGSVDISAVKNMEDPKLVVKNMEDPKLVEKVND
>MsYTH44
MFNEGAPEFVVDQSMYYPAPTNYGFYCTGFESPGEWEDHHRIFGVDGPDIQYTGAQDESF
PYVYYTPNYGFAQSPYNPYNPYIPGAMIGVDGSFGGEQQYYSLPNYQNPISSPTYIPLVQ
PDNFHHSSVDSLYDNSASVNRLDGRGSKHKFNSASAAFTRNSSKPSSNQTSSFLRVPEGP
RANALAKKDSTNGSVPNSGFLNFASSPSHQARSADVSFQSVDTFSNGNVLPHHNQFKGAA
PLSNGFSDYGSNANGQSAIAKLRPKVHVAPSDVSRSGDVLLGEQNRGPRISRPKHHLPIK
TYTAKSGDANSQENVIYTDQYNREDFPIDNEIAKFFVIKSYSEDDVHKSIKYNVWSSTPH
GNKKLQSAYEDARRKATGKSGGCPIFLFFSVNASGQFCGVAEMVGPVDFNMDMDFWQQDK
WSGSFPVKWHMIKDVPNGNFRHIILENNEFKPVTNSRDTQEIMYRKGLEMLKIFKNYTLK
TSLLDDFIYYENRQKVMQEEKTKFLMKGFGSIPVLAPPRKLNNVFEIHPASDEKNLKTDE
LGSVKHTSISNAAHTVNSSDVTSTTSVDEKVENDAVDKQDISSVLKIGSVTITPRQVETK
PSNTEPIDVVTVGSMQVRVNGFSESSGVLKVGSIPLDPRSLQAGKGTTYIKT
>MsYTH46
MFNEGAPEFIVDQSMYYPAPTNYGFYCTGFESPGEWEDHHRIFGVDGPDIQYTGAQDESF
PYVYYTPNYGFAQSPYNPYNPYIPGAMIGVDGSFGGEQQYYSLPNYQNPISSPTYIPLVQ
PDNFHHSSVDSLYDNSASVNRLDGRGSKHKFNSASAAFTRNSSKPSSNQTSSFLRVPEGP
RANALAKKDSTNGSVPNSGFLNFASSPSHQARSADVSFQSVDTFSNGNVLPHHNQFKGAA
PLSNGFSDYGSNANGQSAIAKLRPKVHVAPSDVSRSGDVLLGEQNRGPRISRPKHHLPIK
TYTAKSGDANSQENVIYTDQYNREDFPIDNEIAKFFVIKSYSEDDVHKSIKYNVWSSTPH
GNKKLQSAYEDARRKATGKSGGCPIFLFFSVNASGQFCGVAEMVGPVDFNMDMDFWQQDK
WSGSFPVKWHMIKDVPNGNFRHIILENNEFKPVTNSRDTQEIMYRKGLEMLKIFKNYTLK
TSLLDDFIYYENRQKVMQEEKTKFLMKGFGSIPVLAPPRKLNNVFEIHPASDEKNLKTDE
LGSVKHTSISNAAHTVNSSDVTSTTSVDEKVENDAVDKQDISSVLKIGSVTITPRQVETK
PSNTEPIDVVTVGSMQVRVNGFSESSGVLKVGSIPLDPRSLQAGKGTTYIKT
>MsYTH51
MAAELKKAADEMNKKKLHGDSSTAEHNNSNMVSSKGGGSSPSDARSCVSSIGDASGSFKE
GDVDHEFQSTDQNVAYSAGSYYGYYYPGYGGFYGEQENQGYYVGADAMDFQYPVMQADNG
SYVYLMPGYQTGYSSYFPVNTPGVDVQYQVYPPGSVFQQPIGSPGYISPYGELLPSTYSW
DSSLTTQDVAQGNRYNELASKPSGRSIFSSQSRTGSANSSEVKGLPPILDVSSTHVKRNQ
PKQANKASISGPVLHSDAMPKGSFPVAKFSTYNQGKSGFPYQNNFPNMKATSTKGWVSTE
KLKLRNKVNDSLNEQNQGPRTVNAKGTLNSGGNSGDKSVNGDTKIRTDQHNLPDFPTKYD
HALFFVIKSYSEDDVHKSIKYDVWASTPNGNKRLDNAFQDAQNRMEEKGSMCPVFLFFSV
NASGQFCGVAEMIGRVDFNKSMDFWQQDKWNGYFPVKWHIIKDIPNPQLRHIILENNDHK
PVTNSRDTQEIHFPQGIEMLNIFKNYVSRTSILDDFDFYETRQKVMQEKKIRQPMPHTNV
QHIEDLTSALGSVDISAVKNMEDPKLVVKNMEDPKLVEKVND
>MsYTH14
MNKKKLHGDSSTAEHNNSNMVSSKGGGSSPSDARSCVSSIGDTSGSFKEGDVDHEFQSTD
QNVAYSAGSYYGYYYPGYGGFYGEQENQGYYVGADAMDFQYPVMQADNGSYVYLMPGYQT
GYSSYFPVNTPGVDVQYQVYPPGSVFQQPIGSPGYISPYGELLPSTYSWDSSLTTQDVAQ
GNRYNELASKPSGRSIFSSQSRTGSGIVSKSVPSSNVSNSSEVKGSPPILDVSSTHVKRN
QPKQANKASISGPVLHSDAMPKGSFPVAKFSTYNQGKSGFPYQNNFPNMKATSTKGWVST
EKLKLRNKVNDSLNEQNQGPRTVNAKGTLNSGGNSGDKSVNGDTKIRTDQYNLPDFPTKY
DHALFFVIKSYSEDDVHKSIKYDVWASTPNGNKRLDNAFQDAQNQMEEKGSKCPVFLFFS
VNASGQFCGVAEMIGRVDFNKSMDFWQQDKWNGYFPVKWHIIKDIPNPQLRHIILENNDH
KPVTNSRDTQEIHFPQGIEMLNIFKNYVSRTSILDDFDFYETRQKVMQEKKIRQPMPHTN
VQHIEDLTSALGSVDISAVKNMEDPKLVVKNMEDPKLVEKVND
>MsYTH9
MVFCSSECFILQAPHLHSNFTAAAPPRTYNQTGNVPSFANPRSHVFPNTSYRPSTYTNYR
PITSTNYRPNGGVSNDRVTLNEKFRSGESEMSKEITRGPRFHQRNSNPESSVVKDEFAFT
VCRDQYNLPDFQTKYETAKFYMIKSFNEDDIHKGIKYDVWTSTPHGNKKLNSAFQNAEAK
LSQTGTQCPIFLFFSVNASGQFVGVAEMLGPVDFKKDMKFWKLDKYNGFFPIKWHIIKDV
PNRQFAHITLQINENKCVTFSRDTQEITLKEGLEMLRIFKSYPAKTSLLDDFDFYENREK
LSRSQRTEHTGSKKEEYNNDSHHNTVKAREKRIEMQSSGTNKETLVNLTKNLSLNPSERQ
GFRRQGFK
>MsYTH18
MVFCSSECFILQAPHLHSNFTAAAPPRTYNQTGNVPSFANPRSHVFPNTSYRPSTYTNYR
PITSTNYRPNGGVSNDRVTLNEKFRSGESEMSKEITRGPRFHQRNSNPESSVVKDEFAFT
VCRDQYNLPDFQTKYETAKFYMIKSFNEDDIHKGIKYDVWTSTPHGNKKLNSAFQNAEAK
LSQTGTQCPIFLFFSVNASGQFVGVAEMLGPVDFKKDMKFWKLDKYNGFFPIKWHIIKDV
PNRQFAHITLQINENKCVTFSRDTQEITLKEGLEMLRIFKSYPAKTSLLDDFDFYENREK
LSRSQRTEHTGSKKEEYNNDSYHNTVKAREKRIEMQSSGTNKETLVNLTKNLSLNPSERQ
GFRRQGFK
>MsYTH6
MLGFNQSIQTATTTTNHSQQQNEADMVPIKDCTPSDLTSLHTFSSDVNAGFAGTNVGVDR
HCIIRELPVQQPGLSYTSYFQQPGVHESEAIPYHSSVSTSVMQNKSVSSVFAKNDPKSST
LANQNSSDSLHTNGSITSRLSKEIEILKKAPHLHSNFTAAAPPRTYNQTGNVPSFANPRS
HVFPNTSYRPSTYTNYRPITSTNYRPNGGVSNDRVTLNEKFRSGESEMSKEITRGPRFHQ
RNSNPESSVVKDEFAFTVCRDQYNLPDFQTKYETAKFYMIKSFNEDDIHKGIKYDVWTST
PHGNKKLNSAFQNAEAKLSQTGTQCPIFLFFSVNASGQFVGVAEMLGPVDFKKDMKFWKL
DKYNGFFPIKWHIIKDVPNRQFAHITLQINENKCVTFSRDTQEITLKEGLEMLRIFKSYP
AKTSLLDDFDFYENREKLSRSQRTEHTGSKKEEYNNDSHHNTVKAREKRIEMQSSGTNKE
TLNLKHAVEFEECSDNNNRPSKISKIEEEEMNQHHHHHRRKIQRYLVAVEYIGTRFFGFQ
KQLTDRTVAGVLEDAFCKFVGQPVSVVCSSRTDAGVHALSNVCHVDIERISKRKPGQVLQ
PHEPAVVRRAVNHFLQKENGDLAVIDVRCVPSDFHARYKAQERTYFYRLLSGPETLSTFE
KDRAWHVPEELNLPAMQEACKVLVGHHDFSSFRAAGCQAKSPIRSLDELSVVEVTRSPYF
PSLMDREKQINVTDDLHGFHSNSETVIPLSSSARIDEVRTSNEDVGFGKRRYHRCLVVTA
RARAFLYHQVRLLVGVLKAVGTGNITVTDVERILNAKTVTAASPMAPACGLYLGEVKYDL
PS
>MsYTH39
MASSSASRPKQVPSRSSQAQSIQTATTNHSQQQNKADVAPRFHSNFTAADPRRTYNQTRN
ASAFANPRSRVFHNTNYRPSASTNYRPNVIVSNDKVLFSEKFRSGESEVSKEMTRGPRFH
QNNSNPESSVVKDEFAFTVCRDRYNLPDFQTKYETAKFYMIKSFNEDDIQKGIKYDVWTS
TPHGNKKLNAAFQNAEAKSSEIGTQCPIFLFFSVNASGQFVGVAEMLGPVDFKKDMKFWK
LDKYNGFFPIKWHIIKDVPNCLFRHIILKNNDNRCVTFSRDTQEIGLKEGLEMLKIFKSY
QAKTSLLDDFDFYENREKLFRSQRITEQHTGPTHEVYNNDSYRDSYHNTVKARETKTDMQ
SSSTTNHETLIKLTKNLSLTPSGRHGFR
>MsYTH13
MLGFNQSIQTETTTTTNHSQQQNEADMVSIKDCTPSDLTSLHTFSSDVNAGFAGTNVGVD
RHCIIRELPVQQPGLSYTSYFQQPGVHESEAIPYHSSVSTSVMQNKSVSSVFAKNDPKSS
TLANQNSSDSLHTNGSITSRLSKEIEILKKAPHLHSNFTAAAPPRTYNQTGNVPSFANPR
SHVFPNTSYRPSTYTNYRPITSTNYRPNGGVSNDRVTLNEKFRSGESEMSKEITRGPRFH
QRNSNPESSVVKDEFAFTVCRDQYNLPDFQTKYETAKFYMIKSFNEDDIHKGIKYDVWTS
TPHGNKKLNSAFQNAEAKLSQTGTQCPIFLFFSVNASGQFVGVAEMLGPVDFKKDMKFWK
LDKYNGFFPIKWHIIKDVPNRQFAHITLQINENKCVTFSRDTQEITLKEGLEMLRIFKSY
PAKTSLLDDFDFYENREKLSRSQRTEHTGSKKEEYNNDSYHNTVKAREKRIEMQSSDLVE
VASTLNQILTFLHENLKHAVEFEECSDNNNRPSKISKIEEEEEEMNQHHRRKIQRYLVAV
EYIGTRFFGFQKQLTDRTVAGVLEEAFCKFVGQPVSVVCSSRTDAGVHALSNVCHVDIER
ISKRKPGQVLQPHEPAVVRRAVNHFLQKENGDLAVIDVRCVPSDFHARYKAQERTYFYRL
LSGPETLSTFEKDRAWHVPEELNLPAMQEACKVLVGHHDFSSFRAAGCQAKSPIRSLDEL
SVVEVTRSPYFPSLMDREKQINVTDDLHGFHSNSETVIPLSSSARIDEVRTSNEDVGFGK
RRYHRCLVVTARARAFLYHQVRLLVGVLKAVGTGNITVTDVERILNAKTVTAASPMAPAC
GLYLGEVKYDLPS
>MsYTH37
MFCSSECVILQAPRFHSNFTAADPRRTYNQTRNASTFANPRSHVFHNTNYRPSASTNYRP
NGIVSNDKVLLSEKFRSEESEVSKEMTRGPRFHQNNSNPESSVVKDEFAFTVCRDRYNLP
DFQTKYETAKFYMIKSFNEDHIQKGINNDVWTSTPHGNKKLNAAFQNAEAKSSETGTQCP
IFLFFSVNASGQFVGVAEMLGPVDFKKDMKFWKLDKYNGFFPIKWHIIKDVPNCLFRHII
LTNNENRCVTFSRDTQEIGLKDGLEMLKIFKSYQAKTSLLDDFDFYENREKLFRSQRITE
QHTGTTHEVNNNDSYHNTMKAKEKKTDMQSSGTTNHETLIKLTRNLSLTPSGRHGFR
>MsYTH41
MASSSASRPKLVPSSSSQAQSIQTATTNHSQQKNKADVAPRFHSNFTAADPRRTYNQTRN
ASTFANPRSHVFHNTNYRPSASTNYRPNGIVSNDKVLLSEKFRSEESEVSKEMTRGPRFH
QNNSNPESSVVKDEFAFTVCRDRYNLPDFQTKYETAKFYMIKSFNEDHIQKGIKYDVWTS
TPHGNKKLNAAFQNAEAKSSETGTQCPIFLFFSVNASGQFVGVAEMLGPVDFKKDMKFWK
LDKYNGFFPIKWHIIKDVPNCLFRHIILTNNENRCVTFSRDTQEIGLKDGLEMLKIFKSY
QAKTSLLDDFDFYENREKLFRSQRITEQHTGTTHEVNNNDSYHNTMKAKEKKTDMQSSGT
TNHETLIKLTRNLSLTPSGRHGFR
>MsYTH17
MVFCSSECFILQAPHLHSNFTAAAPPRTYNQTGNVPSFANPRSHVFPNTSYRPSTYTNYR
PITSTNYRPNGGVSNDRVTLNEKFRSGESEMSKEITRGPRFHQRNSNPESSVVKDEFAFT
FYMIKSFNEDDIHKGIKYDVWTSTPHGNKKLNSAFQNAEAKLSQTGTQCPIFLFFSVNAS
GQFVGVAEMLGPLDKYNGFFPIKWHIIKDVPNRQFAHITLQINENKCVTFSRDTQE
>MsYTH33
MLLLMYSKFTSTIVPRLQNLHGYSSGLGPYSGYPNGMYPSNMMYSQYGNTYRGRSNYGST
YGSRTGSYDNNSDDKNDKSLGPVTLLLKGQDLPIKSDDDKEVLPVPDKQQYTGEYLSENY
SDAKFFVIKSYSEDDIHKSMKYNVWTITPNGNKKLDAAYQEAKEKSADFPIFLLFSVNTS
GQFVGLAEMVSPVDFDRTGGLVKFEKGIEILKIFKEQSSKTCILDDFAFYEAREKTIQEK
KAKEQLSKEIVNKSNDAATIGTDVLPKSQDGTLVNESVVPDAAGTGEKLVEANGPTSPTE
PPADSSNSCLTSDDVKQSSA
>MsYTH45
MYSFLSLQNLHSYSSGLGPYSGYPNGMYPSNMMYSQYGNTYRGRSNYGSTYGSRTGSYDN
KYRSTRYGSGFDHVKRNADGFGELNKGPRGSNSSDDKNDKSLGPVTLLLKGQDLPIKSDD
DKEVLPVPDKQQYTGEYLSENYSDAKFFVIKSYSEDDIHKSMKYNVWTITPNGNKKLDAA
YQEAKEKSADFPIFLLFSVNTSGQFVGLAEMVKFEKGIEILKIFKEQSSKTCILDDFAFY
EAREKTIQEKKAKEQLSKEIVNKSNDAATIRTDVLPKSQDGTLVNESVVPDAAGTGEKLV
EANGPTSPTEPPADSSNSCLTSDDVKQSSA
>MsYTH52
MYSFLSLQNLHGYSSGLGPYSGYPNGMYPSNMMYSQYGNTYRGRSNYGSTYGSRTGSYDN
KYRSTRYGSGFDHLNKGPRGSNSSDDKNDKSLGPVTLLLKGQDLPIKSDDDKEVLPVPDK
QQYTGEYLSENYSDAKFFVIKSYSEDDIHKSMKYNVWTITPNGNKKLDAAYQEAKEKSAD
FPIFLLFSVNTSGQFVGLAEMVKFEKGIEILKIFKEQSSKTCILDDFAFYEAREKTIQEK
KAKEQLSKEIVNKSNDAATIGTDVLPKSQDGTLVNESVVPDAAGTGEKLVEANGPTSPTE
PPADSSNSCLTSDDVKQSSA
>MsYTH47
MYSFLSLQNLHGYSSGLGPYSGYPNGMYPSNMMYSQYGNTYRGRSNYGSTYGSRTGSYDN
KYRSTRYGSGFDHVKRNADGFGELNKGPRGSNSSDDKNDKSLGPVTLLLKGQDLPIKSDD
DKEVLPVPDKQQYTGEYLSENYSDAKFFVIKSYSEDDIHKSMKYNVWTITPNGNKKLDAA
YQEAKEKSADFPIFLLFSVNTSGQFVGLAEMVKFEKGIEILKIFKEQSSKTCILDDFAFY
EAREKTIQEKKAKEQLSKEIVNKSNDAATIGTDVLPKSQDGTLVNESVVPDAAGTGEKLV
EANGPTSPTEPPADSSKCCLTSDDVKQSSA
>MsYTH49
MYSFLSLQNLHSYSSGLGPYSGYPNGMYPSNMMYSQYGNTYRGRSNYGSTYGSRTGSYDN
KYRSTRYGSGFDHVKRNADGFGELNKGPRGSNSSDDKNDKSLGPVTLLLKGQDLPIKSDD
DKEVLPVPDKQQYTGEYLSENYSDAKFFVIKSYSEDDIHKSMKYNVWTITPNGNKKLDAA
YQEAKEKSADFPIFLLFSVNTSGQFVGLAEM
>MsYTH22
MSVTFNIIEVELLKNKLGFDEAFNHKEELYLDAALRPLQNLHGYSSGLGPYSGYPNGMYP
SNMMYSQYGNTYRGRSNYGSTYGSRTGSYDNKYRSTRYGSGFDHVKRNADGFGELNKGPR
GSNSSDDKNDKSLGPVTLLLKGQDLPIKSDDDKEVLPVPDNEDDIHKSMKYNVWTITSNG
NKKLDAAYQEAKEKSADFPIFLLFSVNTSGQFVGLAEMVKFEKGIEILKIFKEQSSKTCI
LDDFAFYEAREKTIQEKKAKEQLSKEIVNKSNDAATIGTDVLPKSQDGTLVNESVVPDAA
GTGEKLVEANGPTSPTEPPADSSNSCLTSDDVKQSSA
>MsYTH43
MASSSASRPKQVPSRSSQAQSIQTATTNHSQQQNKADVAPRFHSNFTAADPRRTYNQTRN
ASAFANPRSRVFHNTNYRPSASTNYRPNGIVSNDKVLFSEKFRSGESEVSKEMTRGPRFH
QNNSNPESSVVKDEFAFTVCRDRYNLPDFQTKYDTAKFYMIKSFNEDDIQKGIKYDVWTS
TPHGNKKLNAAFQNAEAKSSETHSAQSSSSSRCVTFSRDTQEIGLKEGLEMLKIFKSYQA
KTSLLDDFDFYENRDKLFRSQRITEQHTGLTHEVYNNDIYHNTGKAREKKTDMQSSCTIS
HETLIKLTKNLSLTPSGRHGFR
>MsYTH30
MYSFLSLQNLHGYSSGLGPYSGYPNGMYPSNTMYSQYGNTYRGRSNYGSTYGSRTGSYDN
KNVDGFGELNKGPRGSNSSDDKNDKSLGPVTLLLKGQDLPIKSDDDKEVLPVPDRQQYTG
EDLSENYSDAKFFVIKSYSEDDIHKSMKYNVWTSTPNGNKKLDAAYQEA
>MsYTH32
MYSFLSLQNLHGYSSGLGPYSGYPNGMYPSNTMYSQYGNTYRGRSYYGSTYGSRTGSYDN
KYRSTRYGRGFDHVKRNVDGFGELNKGPRGSNSSNDKNDKSLGPVTLLLKGQDLPIKSDD
DKEVLPIPDKQQYTGEDLSENYSDAKFFVIKSYSEDDIHKSMKYNVWTSTPNGNKKLDAA
YQEA
>MsYTH19
MYSKFTSTIVSRLQNLHGYSSGLGPYSGYPNGMYPSNTMYSQYGNTYRGRSNYGSTYGSR
TGSYDNKYRSTRYGRGFDHVKRNVDGFGELNKGPRGSNSSDDKNDKSLGPVTLLLKGQDL
PIKSDDDKEVLPVPDRQQYTGEDLSENYSDAKFFVIKSYSEDDIHKSMKYNVWTSTPNGN
KKLDAAYQEA
>MsYTH35
MRNYKKREIPGEITGERERAVRERAVRERAVRERAVRERAVELLKNKLGFDEAFNHKEEL
YLDAALRRLQNLHGYSSGLGPYSGYPNGMYPSNTMYSQYGNTYRGRSYYGSTYGSRTGSY
DNKYRSTRYGRGFDHVKRNVDGFGELNKGPRGSNSSNDKNDKSLGPVKLLLKGQDLPIKS
DDDKEVLPIPDKQQYTGEDLSENYSDAKFFVIKSYSEDDIHKSMKYNVWTSTPNGNKKLD
AAYQEA
>MsYTH50
MLTGYGGFYGEQENQGYYVRALMLWIFSILSCKQIMGSYVLSHARISDWLLFILPVNTPG
VDVQYQVYPPGSLLPSTYSWDSSLTTQDVAQGNRYNELATYTDRTGSVLCQSLCPHLIVS
NSSEVKGLPPILDVSSTHVKRNQPKQAKQEPYFPPHPFLVLFLHSDAMPKGSFPVAKFST
YNQGKDNKYQGWVSTEKLKLRNKVNDSLNEQNQGPRTSVNGDTKIRTDQHNLPDFPTKYD
HALFSSLNRTVKMMFIEHQVRCWASTPNGNKRLDNAFQDAQNRMEEKGSMCPVFLFFSFR
STLVVNFCGVAEMIGRVDSHKSMDFWQQDKWNGYFPIQFPQGIEMLNIFKNYVSRTSIVD
DFDFYETRQKHIEDLTSALGSVDISAVKNMEDPKLVVKNMGGS
