# Supplementary material for: Genome-wide identification, characterization, and expression analysis of m6A readers-YTH domain-containing genes in alfalfa
Source: BMC Genomics. 2024 Jan 2;25:18. doi: 10.1186/s12864-023-09926-w (PMC10759653; doi:10.1186/s12864-023-09926-w)
Supplement: Supplementary file 2 — Additional file 2: Table S2. List of Primers used for qRT-PCR genes. [file 12864_2023_9926_MOESM2_ESM.xls]

## Sheet: Sheet1
Table S2 List of Primers used for qRT-PCR genes
Name	Sequence(5'to3')
MsYTH14F	CCCTCCTGGTTCCGTCTTTC
MsYTH14R	GGCGAACCCTTCACTTCTGA
MsYTH16F	AGCTGGAACCCTCTATCGGT
MsYTH16R	CTCTGCCCCTACCTCTTCCT
MsYTH21F	GAATCACTCAACCGGCCAGA
MsYTH21R	CCAGAAGTCCACGCTCTTGT
MsYTH26F	TCCCAATGTGTATGCACCCC
MsYTH26R	CAGAAGGCAAAGGCGAGGTA
MsYTH27F	CGCTCTGTAACCCCTGTGTT
MsYTH27R	ACCAGCTGGAGAGTAGGGAG
MsYTH2F	GCCGAGATGATTGGACGAGT
MsYTH2R	TGACCTTCTGACGGGTTTCG
MsYTH33F	GCCAAGGAGAAGTCTGCTGA
MsYTH33R	CTTGACCAGTCCACCTGTCC
MsYTH34F	TTGGATTCTGCTGAGCCCAG
MsYTH34R	CCCTGTGCCATTCCTCCATT
MsYTH35F	GGAGAGAGCTGTGAGGGAGA
MsYTH35R	TGGCTGTACATCGTGTTGCT
MsYTH37F	TTTGCGTTCACAGTGTGCAG
MsYTH37R	TCCATGTGGAGTGCTTGTCC
MsYTH39F	GCTTCAAGCAGTGCATCTCG
MsYTH39R	TGGAAACGAGGAGCCACATC
MsYTH40F	GCCTTCTGTTGCTCCTTCCT
MsYTH40R	GTCCCCTTAGCTGCACCATT
MsYTH42F	TCCCGCGAAAAGACCATTCA
MsYTH42R	TGCTGGGGTTGATCCATTCC
MsYTH48F	TGCCAGCGGTCAATTTTGTG
MsYTH48R	CTCTTGTGTGTCTCGGCTGT
MsYTH49F	TGGTGAGCTGAACAAGGGAC
MsYTH49R	TGCCGCATCTAGCTTCTTGT
MsYTH50F	AATTGGCCACGTACACCGAT
MsYTH50R	TTTGGCTGGTTGCGCTTAAC
MsYTH7F	TACCTGGTGCCATGGTAGGA
MsYTH7R	TCTCGGCCCTTCTGATACCA
MsYTH9F	GGACAAGCACTCCACATGGA
MsYTH9R	TGGCCCTAGCATCTCAGCTA
MsEF-1αF	GCACGCTCTTCTTGCATTTACT
MsEF-1αR	GGGCTTGTCTGTGGGTCTCTT
