# Supplementary material for: Genome-wide identification, characterization, and expression analysis of m6A readers-YTH domain-containing genes in alfalfa
Source: BMC Genomics. 2024 Jan 2;25:18. doi: 10.1186/s12864-023-09926-w (PMC10759653; doi:10.1186/s12864-023-09926-w)
Supplement: Supplementary file 3 — Additional file 3: Table S3. Synonymous and Non-Synonymous substitution rates (Ka/Ks) for corresponding gene pairs within the alfalfa YTH gene family. [file 12864_2023_9926_MOESM3_ESM.xlsx]

## Sheet: ka_ks
Table S3 Synonymous and Non-Synonymous substitution rates (Ka/Ks) for corresponding gene pairs within the alfalfa YTH gene family
Duplicated gene pairs		Ka	Ks	Ka/Ks
MsYTH4	MsYTH7	0.00191908	0.00585797	0.327601
MsYTH5	MsYTH8	0.00882363	0.0134292	0.657049
MsYTH6	MsYTH9	0.346201	0.355857	0.972865
MsYTH6	MsYTH13	0.00918297	0.00564018	1.62813
MsYTH4	MsYTH11	0.0033811	0.00518009	0.652711
MsYTH5	MsYTH12	0.00195567	0.0080827	0.241958
MsYTH53	MsYTH10	0	0
MsYTH6	MsYTH17	0.330502	0.426788	0.774393
MsYTH4	MsYTH15	0.00192926	0.00295785	0.65225
MsYTH5	MsYTH16	0.00636219	0.00804837	0.790495
MsYTH53	MsYTH14	0.00572959	0.0068396	0.837708
MsYTH4	MsYTH44	0.25287	0.387197	0.653079
MsYTH4	MsYTH48	0.254474	0.394873	0.644445
MsYTH7	MsYTH11	0.00337947	0.0111361	0.303471
MsYTH8	MsYTH12	0.0108199	0.0216622	0.499482
MsYTH9	MsYTH13	0.346201	0.355857	0.972865
MsYTH7	MsYTH15	0.00193019	0.00890218	0.216822
MsYTH8	MsYTH16	0.0103044	0.0215697	0.477725
MsYTH9	MsYTH17	0.0042493	0.00835663	0.508495
MsYTH7	MsYTH44	0.254474	0.397304	0.640502
MsYTH7	MsYTH48	0.255925	0.405022	0.631879
MsYTH13	MsYTH17	0.330502	0.426788	0.774393
MsYTH11	MsYTH15	0.000965873	0.00593035	0.162869
MsYTH12	MsYTH16	0.00637467	0.0107794	0.591373
MsYTH10	MsYTH14	0.00572959	0.0068396	0.837708
MsYTH11	MsYTH44	0.254904	0.391207	0.651583
MsYTH11	MsYTH48	0.257096	0.398983	0.64438
MsYTH15	MsYTH48	0.00193019	0.395404	0.00488157
MsYTH20	MsYTH24	0.00198972	0.00278681	0.713977
MsYTH21	MsYTH25	0.0137304	0.0129097	1.06357
MsYTH20	MsYTH23	0.00248798	0.00278293	0.894012
MsYTH20	MsYTH27	0.00298656	0.0083917	0.355895
MsYTH23	MsYTH27	0.00448432	0.0111942	0.400592
MsYTH24	MsYTH27	0.00498423	0.0112099	0.444627
MsYTH28	MsYTH29	0.0026087	0.00297472	0.876956
MsYTH28	MsYTH31	0.000520472	0.00297915	0.174705
MsYTH28	MsYTH34	0.0142184	0.0303148	0.469026
MsYTH28	MsYTH36	0.331283	0.526199	0.629579
MsYTH28	MsYTH38	0.333777	0.538337	0.620015
MsYTH28	MsYTH40	0.330373	0.53584	0.616552
MsYTH28	MsYTH42	0.329694	0.537086	0.613858
MsYTH29	MsYTH31	0	0
MsYTH29	MsYTH34	0.0136654	0.0270774	0.50468
MsYTH29	MsYTH36	0.330828	0.528162	0.626375
MsYTH29	MsYTH38	0.333318	0.540259	0.616959
MsYTH29	MsYTH40	0.32992	0.537765	0.613503
MsYTH29	MsYTH42	0.329243	0.539009	0.61083
MsYTH32	MsYTH35	0.0370675	0.0471941	0.785426
MsYTH31	MsYTH34	0.0136798	0.0272002	0.50293
MsYTH31	MsYTH36	0.331283	0.525389	0.630549
MsYTH31	MsYTH38	0.333777	0.537502	0.620978
MsYTH31	MsYTH40	0.330373	0.535014	0.617505
MsYTH31	MsYTH42	0.329694	0.536255	0.614809
MsYTH34	MsYTH36	0.331512	0.522376	0.634622
MsYTH34	MsYTH38	0.334007	0.534395	0.625018
MsYTH34	MsYTH40	0.3306	0.531937	0.621503
MsYTH34	MsYTH42	0.32992	0.533163	0.618798
MsYTH37	MsYTH39	0.0524485	0.041355	1.26825
MsYTH36	MsYTH38	0.0030426	0.00592303	0.51369
MsYTH37	MsYTH41	0.0189643	0.0139423	1.3602
MsYTH36	MsYTH40	0.00456854	0.00592888	0.770557
MsYTH36	MsYTH42	0.00609759	0.00593769	1.02693
MsYTH37	MsYTH43	0.0790204	0.11086	0.712796
MsYTH39	MsYTH41	0.0546866	0.03021	1.81021
MsYTH38	MsYTH40	0.0035491	0.00592303	0.599204
MsYTH39	MsYTH43	0.03919	0.0639042	0.613262
MsYTH38	MsYTH42	0.00506759	0.00593182	0.854306
MsYTH40	MsYTH42	0	0
MsYTH41	MsYTH43	0.0546866	0.0889424	0.614854
MsYTH44	MsYTH46	0	0
MsYTH44	MsYTH48	0.00361136	0.00922852	0.391326
MsYTH46	MsYTH48	0.00412869	0.00923325	0.447154
